# Supplementary material for: Tumour necrosis factor induces increased production of extracellular amyloid-β- and α-synuclein-containing aggregates by human Alzheimer’s disease neurons
Source: Brain Commun. 2020 Sep 15;2(2):fcaa146. doi: 10.1093/braincomms/fcaa146 (PMC7850285; doi:10.1093/braincomms/fcaa146)
Supplement: fcaa146_Supplementary_Data [file fcaa146_supplementary_data.zip]

Archive with 2 entries (2 files):
- Supplementary_figures.pdf
- Supplementary_Table_1.xlsx
