# Supplementary material for: Tumour necrosis factor induces increased production of extracellular amyloid-β- and α-synuclein-containing aggregates by human Alzheimer’s disease neurons
Source: Brain Commun. 2020 Sep 15;2(2):fcaa146. doi: 10.1093/braincomms/fcaa146 (PMC7850285; doi:10.1093/braincomms/fcaa146)
Supplement: fcaa146_Supplementary_Data [file fcaa146_supplementary_data.zip › Supplementary_Table_1.xlsx]

## Sheet: Figure 1
Figure 1B
		Vech			Low			High
	NDC	16.4629	11.494	11.3533	10.6975	12.2162		14.9922	11.1037	11.666
	M146I	9.02131	6.67609	6.28317	6.44242	6.55678		8.7182	6.02731	6.94639
	Int4	8.0339	6.65206	5.42944	5.8305	4.89566		8.70986	5.98509	5.1566
Figure 1C
		Low			High
	NDC	105.485	114.328		129.619	110.319	123.49
	M146I	91.6763	117.884		111.988	85.0158	102.293
	Int4	102.311	117.867		157.619	133.319	102.056
Figure 1D						NDC											M146I											Int4
	Day	Vehicle			Low			High				Day	Vehicle			Low			High				Day	Vehicle			Low			High
	6	2.68108	0.956403	0.186575		1.2752	0.577493	1.23243	1.79369	0.558454		6	1.38947	0.985663	0.763575		1.1828	1.18354	1.17895	1.12007	1.10537		6	0.133333	1.00658	0.992824		0.561596	0.695522	1.35	1.00351	1.01388
	12	1.16757	1.01771	1.26357		1.4854	2.55874	1.57838	2.14578	3.38796		12	3.6	3.51254	3.60698		2.7957	4.35747	4.54737	3.96953	4.96833		12	1.31667	2.96449	4.59688		2.19114	7.14225	3.88333	2.85401	7.53482
	18	2.91892	2.74659	3.34057		1.12807	1.73248	1.18919	3.72752	4.98421		18	2.54737	3.1362	6.23586		3.79928	6.12132	5.53684	8.88889	12.5099		18	0.84	3.6826	5.45167		3.6826	13.33	4.45	18.8365	17.934
Figure 1E						NDC											M146I											Int4
	Day	Vehicle			Low			High					Vehicle			Low			High					Vehicle			Low			High
	6	1.4306	0.725664	0.425837		0.80236	0.406699	1.97865	1.13274	0.315789		6	0.974436	0.68617	0.127473		0.75	0.285714	0.956391	0.981383	0.169231		6	1.17901	0.509749	0.591658		0.651811	0.108811	3.48148	0.350975	0.292429
	12	2.72598	1.02655	1.4689		0.955752	1.14833	3.38221	0.938053	1.32057		12	2.26065	2.45745	0.674725		2.42553	1.10549	2.82707	2.0266	1.81099		12	2.69136	1.54596	1.56415		1.24513	0.999698	3.69136	2.59889	0.972495
	18	3.48043	1.46903	0.510367		1.87611	0.430622	3.44484	1.59292	0.673684		18	2.37594	2.90426	2.85226		4.14894	3.59072	3.36341	8.15426	7.58388		18	2.16049	2.05571	6.31102		3.97772	12.622	4.85926	19.2535	15.5237

## Sheet: Figure 2
Figure 2B
	Genotype	Low		High
	M146I	126.887	77.6161	118.347	84.6389
	Intron 4	104	36.1319	49.2669	108.99
Figure 2C
	Genotype	Low		High
	M146I	106.154	53.6453	110.176	97.2952
	Intron 4	79.4118	47.1264	151.476	105.763
Figure 2D
	Day	Vehicle		Low		High
	0	9.7425	9.1925	7.4385	7.25	5.482	10.1625
	6	6.486	13.29	7.709	17.735	10.5415	14.01
	12	9.8695	17.225	13.045	12.26	14.835	16.53
	18	8.226	21.68	13.165	31.25	9.7275	29.485
Figure 2E
	Day	Vehicle		Low		High
	0	11.97	16.245	11.385	16.48	12.05	18.095
	6	17.395	13.715	20.27	15.835	21.725	14.375
	12	16.095	14.84	17.43	15.18	17.5	18.78
	18	18.19	17.31	16.12	22.825	17.345	20.17
Figure 2F
	Day	Vehicle		Low		High
	0	8.8105	11.3725	7.2995	11.5	8.0785	8.9335
	6	15.69	7.0395	14.15	8.119	12.105	10.365
	12	15.66	7.9365	15.88	8.056	13.205	7.3285
	18	15.34	10.8405	14.835	16.795	16.495	16.745

## Sheet: Figure 3
Figure 3B
Vehicle	TNFa Low	TNFa High
7.37901		9.01848
1.70045	1.44079	0.832328
3.14154	2.72333	9.30715
Figure 3C
Vehicle	TNFa Low	TNFa High
5.89688		43.6339
4.56189	28.9718	32.0477
10.0027	30.4815	47.4963
Figure 3D
Vehicle	TNFa Low	TNFa High
9.03368		63.8523
1.29161	32.7305	55.0687
9.67329	17.609	42.9821
Figure 3E
No 1o	IgG	Ab (Nb3)	a-synuclein (NbSyn2)	Tau (Tau 5)	Tau (HT7)
47.0362	48.2514	33.0893	38.0928	47.6049	47.7978
46.2989	48.4648	31.3063	41.9142	47.2975	45.0207
Figure 3F
No 1o	IgG	Ab (Nb3)	a-synuclein (NbSyn2)	Tau (Tau 5)	Tau (HT7)
63.7249	61.9319	27.3463	42.4721	63.0016	60.806
60.437	62.4668	23.9554	41.0166	60.6101	58.8108

## Sheet: Figure S1
Figure S1A
	NDC	M146I	Intron 4
	7.70833	7.91667	10
	10.1944	13.95	13.5774
	7.03472	4.91111	3.76032
Figure S1B
	NDC	M146I	Intron 4
	23.4167	33.25	27
	14.125	15.6667	14.9583
	13.0625	28.4375	9.19028
